# Supplementary material for: Enzyme Replacement Therapy with Pabinafusp Alfa for Neuronopathic Mucopolysaccharidosis II: An Integrated Analysis of Preclinical and Clinical Data
Source: Int J Mol Sci. 2021 Oct 10;22(20):10938. doi: 10.3390/ijms222010938 (PMC8535651; doi:10.3390/ijms222010938)
Supplement: Supplementary file 1 [file ijms-22-10938-s001.zip]

Archive with 1 entries (1 files):
- ijms-1373741-supplementary.pdf
